# Supplementary material for: Mendelian randomization analysis reveals causal effects of metformin on bipolar disorder risk
Source: Medicine (Baltimore). 2025 Oct 24;104(43):e45112. doi: 10.1097/MD.0000000000045112 (PMC12558209; doi:10.1097/MD.0000000000045112)
Supplement: Supplementary file 1 [file medi-104-e45112-s001.xlsx]

## Sheet: Sheet1
TABLE S1 Summary genetic instruments between metformin and Bipolar disorder
id.exposure	outcome	SNP	chr	effect_allele.exposure	other_allele.exposure	beta.exposure	eaf.exposure	se.exposure	pval.exposure	beta.outcome	eaf.outcome	se.outcome	pval.outcome	R2	F
ukb-b-14609	ebi-a-GCST003724	rs10001190	4	G	A	0.0026373	0.632112	0.000335655	3.90032e-15	0.0066	0.6378	0.023	0.7051	3.23488e-06	61.7352
		rs10195252	2	C	T	-0.00191685	0.405055	0.000329621	6.1e-09	0.0471	0.4078	0.0226	0.0440595	1.77091e-06	33.8179
		rs10420309	19	G	A	-0.00189448	0.437532	0.000327625	7.39997e-09	-0.0334	0.4469	0.0246	0.1616	1.76652e-06	33.4369
		rs10965246	9	C	T	-0.00429996	0.176686	0.000424723	4.30031e-24	0.0538	0.1782	0.0291	0.0455701	5.37931e-06	102.498
		rs11257655	10	T	C	0.00273499	0.208209	0.000398227	6.4998e-12	-0.04	0.2059	0.0275	0.1613	2.46633e-06	47.1683
		rs11708067	3	G	A	-0.00216544	0.242368	0.000377254	9.49992e-09	-0.0054	0.2282	0.0264	0.8277	1.72209e-06	32.9477
		rs1215468	13	G	A	-0.00292874	0.291405	0.00035782	2.70023e-16	-0.0064	0.2866	0.0245	0.8438	3.54231e-06	66.9935
		rs13266634	8	T	C	-0.00254288	0.309592	0.000350136	3.80014e-13	0.0325	0.304	0.0254	0.1859	2.76425e-06	52.7446
		rs1421085	16	C	T	0.00352358	0.403451	0.000329648	1.10002e-26	-0.0186	0.4107	0.0225	0.4136	5.97634e-06	114.253
		rs1496653	3	G	A	-0.00291936	0.203441	0.000401455	3.50026e-13	-0.0225	0.204	0.0275	0.2925	2.76224e-06	52.8812
		rs1515096	2	T	C	0.00254389	0.426595	0.000356342	9.3994e-13	-0.0369	0.4568	0.0242	0.1088	3.16595e-06	50.9639
		rs1613295	10	G	T	0.00240145	0.578289	0.000327761	2.39994e-13	-0.0473	0.5859	0.0227	0.0619998	2.81279e-06	53.6825
		rs17036160	3	T	C	-0.00313639	0.117453	0.000503572	4.70002e-10	0.0311	0.1226	0.0337	0.3102	2.03935e-06	38.7915
		rs17250977	5	G	A	0.00458709	0.040221	0.000823529	2.5e-08	0.0419	0.0304	0.0752	0.589899	1.62453e-06	31.0254
		rs17513135	1	T	C	0.0022746	0.227468	0.000385776	3.69999e-09	0.011	0.2349	0.0262	0.746	1.81835e-06	34.7648
		rs1800961	20	T	C	0.00536609	0.030964	0.000933475	8.99995e-09	0.0728	0.0325	0.0668	0.3222	1.728e-06	33.0454
		rs2009222	19	C	T	0.00189842	0.632367	0.000334869	1.40001e-08	0.0086	0.643	0.0242	0.6997	1.67571e-06	32.1392
		rs2237895	11	C	A	0.00249846	0.415681	0.000327645	2.39994e-14	0.0326	0.4083	0.024	0.16	3.03239e-06	58.1484
		rs2796441	9	A	G	-0.00182507	0.418465	0.000327318	2.5e-08	0.0053	0.4108	0.0236	0.8748	1.62115e-06	31.0899
		rs34744311	10	T	C	-0.00284808	0.377322	0.00033433	1.59993e-17	-0.0104	0.375	0.0228	0.7706	3.81162e-06	72.5694
		rs34872471	10	C	T	0.0085635	0.291831	0.000356221	1.09901e-127	-0.034	0.293	0.0245	0.1779	3.0311e-05	577.914
		rs459193	5	G	A	0.00236399	0.746628	0.000371114	1.89998e-10	-0.0357	0.7444	0.0254	0.2381	2.11439e-06	40.5767
		rs4686471	3	C	T	0.0018892	0.610082	0.000333106	1.40001e-08	-0.0267	0.6132	0.0229	0.2349	1.69804e-06	32.1655
		rs4752792	11	A	G	0.00209176	0.544491	0.00032437	1.09999e-10	-0.0198	0.5439	0.0222	0.2789	2.17041e-06	41.5855
		rs4932264	15	C	T	-0.0022175	0.729643	0.000364805	1.2e-09	0.0427	0.733	0.0253	0.1063	1.94002e-06	36.9493
		rs62106258	2	C	T	-0.00418623	0.04854	0.000752437	2.59998e-08	0.0223	0.0471	0.0588	0.6227	1.6187e-06	30.9532
		rs67232546	11	T	C	0.00227404	0.212505	0.000398149	1.09999e-08	-0.0496	0.2118	0.0279	0.0744098	1.73079e-06	32.6216
		rs6769511	3	C	T	0.00318225	0.315782	0.000348036	6.00067e-20	0.0002	0.3153	0.0239	0.8528	4.37603e-06	83.6027
		rs7018475	9	G	T	0.00272318	0.257503	0.00037	1.80011e-13	-0.0131	0.2796	0.0274	0.542	2.8357e-06	54.1688
		rs7177055	15	A	G	0.00224939	0.717474	0.000358865	3.69999e-10	-0.02	0.7134	0.0243	0.3414	2.05128e-06	39.2887
		rs72802357	16	T	C	-0.00404659	0.078087	0.000606272	2.49977e-11	0.0125	0.0753	0.0432	0.7703	2.35764e-06	44.5496
		rs73188924	22	A	C	0.00217376	0.224797	0.000389733	2.39999e-08	-0.0185	0.2279	0.0289	0.4334	1.64687e-06	31.1092
		rs74567345	5	C	T	0.0056312	0.051008	0.000750355	6.20012e-14	0.0728	0.0523	0.0518	0.1588	3.06996e-06	56.3207
		rs7482891	11	G	A	-0.00217361	0.622096	0.000334189	7.8001e-11	-0.0141	0.6448	0.027	0.7443	2.22143e-06	42.3038
		rs76550717	11	G	A	-0.00278832	0.159023	0.000444411	3.50002e-10	-0.0398	0.1571	0.031	0.1661	2.0795e-06	39.3655
		rs76675804	2	C	T	-0.00418436	0.100098	0.000539519	8.80035e-15	-0.0646	0.102	0.0367	0.0670101	3.15434e-06	60.1512
		rs7756992	6	G	A	0.00319744	0.266365	0.000365589	2.19989e-18	-0.0088	0.2742	0.0248	0.741	3.99569e-06	76.4924
		rs780093	2	C	T	0.00206338	0.615229	0.000332018	5.1e-10	-0.0534	0.6021	0.0225	0.02784	2.01571e-06	38.622
		rs849142	7	C	T	-0.00239601	0.505093	0.00032333	1.29987e-13	-0.0159	0.5048	0.022	0.3975	2.87013e-06	54.9143
		rs9273268	6	C	T	0.00227428	0.301139	0.00041352	3.79997e-08	-0.0492	0.4241	0.0259	0.0448405	2.17709e-06	30.2479
		rs947791	11	A	G	0.00228897	0.217618	0.000392464	5.49997e-09	-0.0114	0.206	0.0281	0.667	1.78412e-06	34.0158
		rs9669278	12	C	T	0.00189443	0.51868	0.000325329	5.80003e-09	0.0043	0.5179	0.0223	0.8444	1.79193e-06	33.9087
		rs987237	6	G	A	0.00242652	0.179582	0.0004213	8.40001e-09	-0.0247	0.1821	0.0288	0.3942	1.73499e-06	33.173
		rs9957264	18	A	C	-0.00262705	0.166478	0.000435291	1.6e-09	-0.0199	0.1629	0.03	0.4735	1.91532e-06	36.4231

## Sheet: Sheet2
TABLE S2 Summary genetic instruments between metformin and Bipolar disorder
id.exposure	outcome	SNP	chr	effect_allele.exposure	other_allele.exposure	beta.exposure	eaf.exposure	se.exposure	pval.exposure	beta.outcome	eaf.outcome	se.outcome	pval.outcome	R2	F
ukb-b-14609	ieu-a-800	rs10195252	2	C	T	-0.00191685	0.405055	0.000329621	6.1e-09	0.0171521	NA	0.0254	0.499401	1.77091e-06	33.8179
		rs11708067	3	G	A	-0.00216544	0.242368	0.000377254	9.49992e-09	0.0415514	NA	0.0275	0.1304	1.72209e-06	32.9477
		rs17036160	3	T	C	-0.00313639	0.117453	0.000503572	4.70002e-10	0.045102	NA	0.0351	0.1987	2.03935e-06	38.7915
		rs34872471	10	C	T	0.0085635	0.291831	0.000356221	1.09901e-127	-0.0456252	NA	0.0251	0.0696194	3.0311e-05	577.914
		rs459193	5	G	A	0.00236399	0.746628	0.000371114	1.89998e-10	-0.0471698	NA	0.0271	0.0817203	2.11439e-06	40.5767
		rs780093	2	C	T	0.00206338	0.615229	0.000332018	5.1e-10	-0.0772051	NA	0.0238	0.00116001	2.01571e-06	38.622

## Sheet: Sheet3
TABLE S3 Summary genetic instruments between metformin and Bipolar disorder
id.exposure	outcome	SNP	chr	effect_allele.exposure	other_allele.exposure	beta.exposure	eaf.exposure	se.exposure	pval.exposure	beta.outcome	eaf.outcome	se.outcome	pval.outcome	R2	F
ukb-b-14609	ieu-a-808	rs10195252	2	C	T	-0.00191685	0.405055	0.000329621	6.1e-09	-0.002	NA	0.00605013	0.7114	1.77091e-06	33.8179
		rs1421085	16	C	T	0.00352358	0.403451	0.000329648	1.10002e-26	-0.00400401	NA	0.000367736	0.9579	5.97634e-06	114.253
		rs17036160	3	T	C	-0.00313639	0.117453	0.000503572	4.70002e-10	0	NA	0.0231516	0.3372	2.03935e-06	38.7915
		rs1800961	20	T	C	0.00536609	0.030964	0.000933475	8.99995e-09	0.0009995	NA	0.017745	0.7145	1.728e-06	33.0454
		rs2796441	9	A	G	-0.00182507	0.418465	0.000327318	2.5e-08	0	NA	0.0201158	0.2237	1.62115e-06	31.0899
		rs459193	5	G	A	0.00236399	0.746628	0.000371114	1.89998e-10	-0.00701757	NA	0.00652651	0.8406	2.11439e-06	40.5767
		rs7018475	9	G	T	0.00272318	0.257503	0.00037	1.80011e-13	0.0009995	NA	0.0174982	0.3356	2.8357e-06	54.1688
		rs987237	6	G	A	0.00242652	0.179582	0.0004213	8.40001e-09	0	NA	0.00177949	0.9316	1.73499e-06	33.173
		rs9957264	18	A	C	-0.00262705	0.166478	0.000435291	1.6e-09	0	NA	0.0050483	0.8293	1.91532e-06	36.4231
